# Supplementary material for: HPLC-DAD-qTOF Compositional Analysis of the Phenolic Compounds Present in Crude Tomato Protein Extracts Derived from Food Processing
Source: Molecules. 2021 Oct 23;26(21):6403. doi: 10.3390/molecules26216403 (PMC8587773; doi:10.3390/molecules26216403)
Supplement: Supplementary file 1 [file molecules-26-06403-s001.zip]

Archive with 1 entries (1 files):
- molecules-1405460-supplementary.pdf
